# Supplementary material for: Plasma amyloid-β ratios in autosomal dominant Alzheimer’s disease: the influence of genotype
Source: Brain. 2021 Apr 23;144(10):2964–70. doi: 10.1093/brain/awab166 (PMC8634092; doi:10.1093/brain/awab166)
Supplement: awab166_Supplementary_Data [file awab166_supplementary_data.zip]

Archive with 9 entries (8 files):
- awab166-suppl_data/
- awab166-suppl_data/brain-2020-02233-File006.pdf
- awab166-suppl_data/brain-2020-02233-File007.pdf
- awab166-suppl_data/brain-2020-02233-File008.pdf
- awab166-suppl_data/brain-2020-02233-File009.pdf
- awab166-suppl_data/brain-2020-02233-File010.pdf
- awab166-suppl_data/brain-2020-02233-File011.pdf
- awab166-suppl_data/brain-2020-02233-File012.pdf
- awab166-suppl_data/brain-2020-02233-File013.pdf
